# Supplementary material for: Structural and Functional Analysis of Disease-Linked p97 ATPase Mutant Complexes
Source: Int J Mol Sci. 2021 Jul 28;22(15):8079. doi: 10.3390/ijms22158079 (PMC8347982; doi:10.3390/ijms22158079)
Supplement: Supplementary file 1 [file ijms-22-08079-s001.zip]

Archive with 1 entries (1 files):
- ijms-1304320-supplementary.pdf
